# Supplementary material for: MMP11 is associated with the immune response and immune microenvironment in EGFR-mutant lung adenocarcinoma
Source: Front Oncol. 2023 Jan 23;13:1055122. doi: 10.3389/fonc.2023.1055122 (PMC9900007; doi:10.3389/fonc.2023.1055122)
Supplement: Supplementary file 2 [file DataSheet_2.xlsx]

## Sheet: Sheet1
TIDE score information for EGFR mutated lung adenocarcinoma MMP11 high and low expression groups
Smaple ID	Group	Responder	TIDE
TCGA-05-4382-01	MMP11 High	TRUE	-0.34
TCGA-05-4402-01	MMP11 High	FALSE	0.83
TCGA-05-4410-01	MMP11 LOW	FALSE	1.23
TCGA-38-4627-01	MMP11 High	FALSE	3.89
TCGA-38-4628-01	MMP11 High	FALSE	1.28
TCGA-38-4629-01	MMP11 High	FALSE	0.23
TCGA-38-6178-01	MMP11 High	FALSE	2.72
TCGA-44-2661-01	MMP11 High	FALSE	1.65
TCGA-44-5645-01	MMP11 LOW	TRUE	-2.17
TCGA-44-A4SU-01	MMP11 High	TRUE	-0.14
TCGA-49-4490-01	MMP11 High	FALSE	2.07
TCGA-49-4494-01	MMP11 High	TRUE	-0.96
TCGA-49-4501-01	MMP11 High	FALSE	0.4
TCGA-49-6743-01	MMP11 High	FALSE	1.4
TCGA-50-5066-01	MMP11 High	TRUE	-1.06
TCGA-50-5944-01	MMP11 LOW	FALSE	1.73
TCGA-50-6591-01	MMP11 High	FALSE	4.5
TCGA-50-6595-01	MMP11 High	FALSE	0.18
TCGA-55-6968-01	MMP11 LOW	TRUE	-0.08
TCGA-55-6980-01	MMP11 High	FALSE	0.39
TCGA-55-6981-01	MMP11 High	FALSE	1.73
TCGA-55-7570-01	MMP11 LOW	FALSE	2.13
TCGA-55-8096-01	MMP11 High	FALSE	0.33
TCGA-55-8206-01	MMP11 LOW	TRUE	-3.62
TCGA-55-8506-01	MMP11 High	FALSE	0.29
TCGA-55-8616-01	MMP11 LOW	FALSE	0.55
TCGA-55-A48Z-01	MMP11 High	FALSE	1.14
TCGA-55-A57B-01	MMP11 High	FALSE	0.21
TCGA-62-8394-01	MMP11 High	FALSE	0.72
TCGA-62-8397-01	MMP11 LOW	TRUE	-1.72
TCGA-62-8402-01	MMP11 LOW	TRUE	-0.09
TCGA-62-A46U-01	MMP11 LOW	FALSE	0.77
TCGA-64-1681-01	MMP11 High	TRUE	-0.78
TCGA-67-3770-01	MMP11 LOW	TRUE	-1.05
TCGA-67-3771-01	MMP11 LOW	TRUE	-0.17
TCGA-67-3772-01	MMP11 High	TRUE	-0.44
TCGA-67-6217-01	MMP11 LOW	FALSE	1.04
TCGA-69-7760-01	MMP11 High	FALSE	1.56
TCGA-69-7765-01	MMP11 High	FALSE	1.33
TCGA-71-8520-01	MMP11 High	FALSE	3.13
TCGA-75-6207-01	MMP11 High	FALSE	0.64
TCGA-75-7025-01	MMP11 High	TRUE	-0.98
TCGA-78-7147-01	MMP11 High	TRUE	-0.41
TCGA-78-7155-01	MMP11 LOW	FALSE	1.66
TCGA-78-7158-01	MMP11 High	FALSE	0.49
TCGA-86-8055-01	MMP11 High	FALSE	3.78
TCGA-86-8074-01	MMP11 High	FALSE	2.57
TCGA-86-8075-01	MMP11 High	FALSE	2.72
TCGA-86-8280-01	MMP11 High	TRUE	-1.16
TCGA-86-8668-01	MMP11 High	FALSE	0.06
TCGA-86-A4P7-01	MMP11 LOW	FALSE	2.57
TCGA-91-6835-01	MMP11 High	FALSE	2.13
TCGA-93-A4JP-01	MMP11 LOW	TRUE	-1.82
TCGA-95-7039-01	MMP11 High	FALSE	1.86
TCGA-95-7947-01	MMP11 LOW	TRUE	-1.97
TCGA-97-8171-01	MMP11 LOW	TRUE	-0.4
TCGA-97-8177-01	MMP11 High	FALSE	0.97
TCGA-97-8547-01	MMP11 High	FALSE	2.47
TCGA-97-8552-01	MMP11 LOW	TRUE	-2.81
TCGA-97-A4M1-01	MMP11 LOW	TRUE	-2.25
TCGA-97-A4M6-01	MMP11 High	TRUE	-2.44
TCGA-97-A4M7-01	MMP11 High	TRUE	-1.94
TCGA-J2-8192-01	MMP11 High	FALSE	1.6
TCGA-L9-A50W-01	MMP11 High	TRUE	-0.63
TCGA-MP-A4SW-01	MMP11 High	TRUE	-2.95
TCGA-MP-A4T9-01	MMP11 High	FALSE	0.38
